# Supplementary material for: Leukocyte Telomere Length in the Neonatal Offspring of Mothers with Gestational and Pre-Gestational Diabetes
Source: PLoS One. 2016 Oct 13;11(10):e0163824. doi: 10.1371/journal.pone.0163824 (PMC5063329; doi:10.1371/journal.pone.0163824)
Supplement: S1 Table — (XLSX) [file pone.0163824.s001.xlsx]

## Sheet: Sheet1
Pair	Age	Category	PGD or not	Diabetes type	Patient Sex	C-Peptide	Fructosamine	Glucose	HbA1c	Insulin	SOD	GPx	TBARs	Telomere	F C-Peptide	F Fructosamine	F Glucose	F Insulin	F SOD	F GPx	F TBARs	F Telomere
1	30.9815	GDM	1	GDM	M	0.52	195	4.2	5.2	4				7.31789	0.33	205	6.3	0
2	32.8214	PGD	0	Type 2	F	0.09	183	5	5	9	233	8480	8.6	5.95229	0.69	189	3.3	4	235	5280	14.2	12.33
3	37.4593	GDM	1	GDM	M	0.65	204	4.8	5.4	6	172	7760	9.425	5.15472	0	222	3.7	0	224	4400	14.5	13.5081
4	35.447	GDM	1	GDM	M	1.37	186	4.1	4.8	6	182	9200	16.55	7.82	3.87	175	2.5	0	257	4320	26.05	11.49
5	33.9439	PGD	0	Type 2	F	0.33	217	10.7	7.2	27	227	9360	18	9.66	0.59	159	8.1	52	194	5200	11.05	8.69049
6	33.5496	PGD	0	Type 1	M	2.05	168	5.3	6.5	0	197	6280	4		0.27	176	4.7	10	239	4880	14.7	11.3055
7	27.7755	GDM	1	GDM	M	0.7	179	10.1	5.5	13			10.42		0.41	220	5.3	4			10.325
8	32.512	GDM	1	GDM	F	0.07	202	4.1	4.6	5			10.475		0.7	227		0			14.35
9	26.1328	GDM	1	GDM	F	1.3	216	7.8	6	14	258	7120	10.3	6.8047	0.44	258	4.4	4	202	4280	7.3	9.33111
10	30.0397	GDM	1	GDM	M	1.5	177	7	5.3	15			8.61	6.80793	0.2	196	4.7	0	469	6080	10.15	10.9527
11	39.8877	GDM	1	GDM	F	1.78	153	8.6	6.4	31	416	2880	9.8	6.22657	1.17	191	5.5	13	497	5360	8.48	13.7917
12	34.2177	GDM	1	GDM	M	1.43	193	9.3	5.6	27	652	3640	7.43	5.85537	0.13	208	7.1	24	589	5760	8.61	9.992
13	28.4517	PGD	0	Type 1	F	0.12	240	11.9	6.1	15	325	5400	17.84	6.26701	0.26	192	8.1	22	418	5760	9.165	7.90865
14	26.6229	GDM	1	GDM	M	0.26	137	4	5.4	3	355	10000	7.615	6.24477	1.33	185	4.1	7	482	2840	6.77	14.3725
15	21.2813	GDM	1	GDM	F	0.39	142	7.3	5.8	27	519	8560	8.65	8.94381	1.8	205	5.6	0	353	3800	16.85	10.2716
16	30.0561	GDM	1	GDM	F	0.52	145	4.1	4.7	5	447	5240		6.97457	0.43	166	3	3	586	3480	8.47	8.91128
17	35.8877	GDM	1	GDM	M	1.21	164	5.3	6.8	14	228	4280		8.4772	2.65	182	2.8	0	393	3160	19.45	9.76106
18	21.9685	GDM	1	GDM	M	0.37	212	4.8	4.9	0	349	6640	22.5	9.66604	1.14	208	4.8	0	276	4600	15.05	10.5469
19	22.5188	PGD	0	Type 2	M	0.93	202	13.1	4.6	5	294	7920	21.15	8.43543	0.31	171	9.8	6	401	3240	18.6	8.32356
20	34.8747	PGD	0	Type 1	F	0.14	194	6.5	5	7	297	7400		6.23472	0.2	180	4	5	261	4480	7.285	12.8671
21	30.5544	GDM	1	GDM	F	1.67	220	6.2	6.1	0	424	12440	13.5	6.61028	0.68	186	5.7	7	264	4480	10.5	10.7733
22	27.9589	PGD	0	Type 1	M	0.27	199	17.5	6.9	0	302	5080	20.9	8.61853	0.41	194	4.1	8	280	2440	25.05	6.41247
23	29.3552	PGD	0	Type 1	F	1.58	190	7.2	5.4	0	272	3880	15.65	7.49151	0.14	191	5	19	246	3120	10.85	11.5433
24	38.1903	GDM	1	GDM	M	0.8	169	3.1	5.5	9	235	5040	12.7	7.87573	0.64	196	3.8	7	242	10480	10.15	9.52147
25	37.1472	Control	1	Control	F	1.16	174	4.3	5.3	0	331	5800	5.52	5.5716	1.98	224	3.7	0	272	3800	21	8.18421
26	29.0541	PGD	0	Type 1	F	0.18	186	7.7	5.9	0	184	5680	10.65	8.72423	1.93	173	6.6	59	219	4120	11.9	11.38
27	27.8084	PGD	0	Type 1	F	0.19	203	24.5	6.3	7	219	4720	21.9	7.43139	0.31	186	8.5	19	297	3840	12.55	11.27
28	31.9042	PGD	0	Type 2	M	1.8	172	4.8	6.2	19	241	7040	13.2	6.54298	0	181	3.3	3	318	4400	25.37	13.7622
29	31.6578	Control	1	Control	M	0.21	147	4.6	5.3	0	255	4640	9.7	5.78521	1.1	171	3.4	0	350	3720	12.85	11.407
30	25.1472	Control	1	Control	F	0.82	193	5.8	5.4	6	348	4920	10.3	7.83656	0.3	213	4.6	2			10.05	9.47375
31	40.8022	PGD	0	IGT	F		147	5.7	6.8	31	416	2880	6.55	7.45416	0.93	175	2.2	13	176	3640		15.6148
32	35.8248	Control	1	Control	F	3.16	150	3.3	4.7	0	261	5640		7.19787	0.34	155	2.5	4		4120	8.3	12.5023
33	19.9726	Control	1	Control	M	0.53	188	6.6	5.2	24	233	4880	8.55	6.74505	0.33	205		0	248	3480	9.8	7.91004
34	39.5565	Control	1	Control	M	1.77	193	8.1	5.5	119	206	7440	9.7	6.43808	0.28	174	3.1	9	192	4560	4.77	10.8881
35	25.7632	Control	1	Control	M	0.52	151	7.8	5.3	5	194	5920	8.89	5.07426	0.18	152	3.1	0	231	2560	19.15	8.60898
36	30.0589	Control	1	Control	M	0.23	180	5.3	5.2	23	256	7560	8	7.91079	0.33	175	3.6	3	254	4040	8.25	12.757
37	39.8084	GDM	1	GDM	M	0.66	145	6.4	5.8	14	278	7520	13.2	4.60626	0.76	225	6.1	4	219	3000		8.87757
38	34.5407	Control	1	Control	M	0.73	224	5.5	5	11	223	8000	22.9	9.28529	0.35	166	4.5	3			11.3	10.5875
39	38.7214	GDM	1	GDM	M	0.17	179	5	5.9	5			10.85	6.98589	0	212	3.6	9	374	2280	7.8	10.6913
40	32.0274	Control	1	Control	F	0	183	6.5	5.3	19			16.75	7.76663	0.26	201		2			14.3	11.5215
41	33.8152	Control	1	Control	F	1.04	209	5.7	6.4	10			11.45	8.30655	0	243	5.4	0	419	5520	8.16	11.9522
42	35.5181	Control	1	Control	F	0.2	165	5.7	5.6	21			10.4	5.10744	0.53	203	3	8			10.45	10.0393
43	25.295	Control	1	Control	F	0.29	170	4.8	5.4	0			8.8	8.93703	0.33	206	2.6	0			11.05	13.44
44	22.1793	Control	1	Control	F	0.26	181	5.8	5.7	6			9.6	5.23589	1.08	210	4.3	0	205	3400	8.65	8.20836
45	26.8145	Control	1	Control	M	0.33	138	4.7	5.4	9			5.85	7.37316	0.15	186	4.4	0	258	3280	14.1	10.0679
46	38.0315	PGD	0	IGT	F	0.18	190	5.6	5.6	19	229	4880	13.55	8.52199		206	5.6	2			8.05	9.64095
47	39.5209	GDM	1	GDM	F	0.2	194	4.8	5.4	3	224	3440	5.55	8.4824	0.08	184	3.8	0	231	3880	6.5	11.5
48	29.0376	Control	1	Control	M	0.33	157	4.8	5.3	61			13.4	7.56215	0	195	3.4	8	272	3360	7.45	11.4437
49	33.9959	GDM	1	GDM	F	0.39	157	4.6	6.2	13	270	5560	12.05	7.96762	0.2	161	2.5	2	232	4480	21.85	10.7075
50	35.0637	Control	1	Control	F	0.14	175	5.8	5.2	22	210	5360	20.65	5.47693	0.63	142	3.5		229	4040	15.9	8.56224
51	34.078	PGD	0	Type 2	M	6.62	183	5.9	7.5	7	266	5800	16.4	6.15945		162			229	3200	8.5	9.8018
52	19.5921	Control	1	Control	F		186	5.8	5.3	6	324	6600	9.75	7.79255	0.19	247	5.6		217	3720	8.625	10.5356
